# Supplementary material for: Data from the European registry for patients with McArdle disease and other muscle glycogenoses (EUROMAC)
Source: Orphanet J Rare Dis. 2020 Nov 24;15:330. doi: 10.1186/s13023-020-01562-x (PMC7687836; doi:10.1186/s13023-020-01562-x)
Supplement: Supplementary file 1 — Additional file 1. Genetic variants according to clinical features. [file 13023_2020_1562_MOESM1_ESM.xlsx]

## Sheet: Sheet3
Age	Gender	Allele 1	Allele 2	CK (IU/L)	History of Myoglobinuria	Weakness
8	F	c.148C>T	c.148C>T	875	yes	none
11	M	c.148C>T	c.148C>T	ND	yes	none
12	M	c.148C>T	c.148C>T	1400	yes	Upper body/Trunk Muscles
13	M	c.148C>T	c.148C>T	ND	yes	none
15	F	c.148C>T	c.148C>T	32000	yes	none
15	M	c.148C>T	c.148C>T	ND	no	none
16	M	c.148C>T	c.148C>T	ND	yes	Upper body/Trunk Muscles
16	M	c.148C>T	c.148C>T	1581	no	Upper body/Trunk Muscles
16	M	c.148C>T	c.148C>T	10000	yes	Upper body/Trunk Muscles
17	M	c.148C>T	c.148C>T	ND	yes	none
18	F	c.148C>T	c.148C>T	14400	yes	Upper body/Trunk Muscles
19	M	c.148C>T	c.148C>T	1400	no	Upper body/Trunk Muscles
19	F	c.148C>T	c.148C>T	ND	no	none
19	F	c.148C>T	c.148C>T	1113	yes	none
19	M	c.148C>T	c.148C>T	ND	yes	none
20	M	c.148C>T	c.148C>T	ND	no	none
21	F	c.148C>T	c.148C>T	ND	yes	none
22	M	c.148C>T	c.148C>T	1500	yes	none
23	F	c.148C>T	c.148C>T	7680	yes	none
24	F	c.148C>T	c.148C>T	2000	yes	Upper body/Trunk Muscles
24	M	c.148C>T	c.148C>T	25459	no	none
26	M	c.148C>T	c.148C>T	ND	yes	none
26	M	c.148C>T	c.148C>T	ND	yes	Upper body/Trunk Muscles;Hip lower/Limb Muscles
27	F	c.148C>T	c.148C>T	725	no	Upper body/Trunk Muscles
27	F	c.148C>T	c.148C>T	3250	yes	Upper body/Trunk Muscles
27	F	c.148C>T	c.148C>T	347	no	none
27	F	c.148C>T	c.148C>T	ND	yes	none
28	M	c.148C>T	c.148C>T	1833	yes	none
30	F	c.148C>T	c.148C>T	99	yes	none
30	F	c.148C>T	c.148C>T	516	no	none
31	F	c.148C>T	c.148C>T	2000	no	Upper body/Trunk Muscles
32	F	c.148C>T	c.148C>T	ND	no	Upper body/Trunk Muscles
32	M	c.148C>T	c.148C>T	ND	yes	none
33	F	c.148C>T	c.148C>T	185	yes	Hip lower/Limb Muscles
33	F	c.148C>T	c.148C>T	1190	no	none
34	F	c.148C>T	c.148C>T	3328	no	none
35	F	c.148C>T	c.148C>T	ND	yes	Upper body/Trunk Muscles
35	F	c.148C>T	c.148C>T	ND	yes	none
35	M	c.148C>T	c.148C>T	419	no	none
36	M	c.148C>T	c.148C>T	ND	yes	none
38	F	c.148C>T	c.148C>T	1324	yes	Upper body/Trunk Muscles
38	M	c.148C>T	c.148C>T	1461	yes	none
38	F	c.148C>T	c.148C>T	1000	yes	Upper body/Trunk Muscles;Hip lower/Limb Muscles
39	F	c.148C>T	c.148C>T	1003	yes	none
39	M	c.148C>T	c.148C>T	ND	yes	Upper body/Trunk Muscles
39	M	c.148C>T	c.148C>T	963	yes	Upper body/Trunk Muscles
39	F	c.148C>T	c.148C>T	185	no	Upper body/Trunk Muscles
39	M	c.148C>T	c.148C>T	1803	yes	Upper body/Trunk Muscles
41	M	c.148C>T	c.148C>T	ND	yes	none
41	F	c.148C>T	c.148C>T	ND	no	Upper body/Trunk Muscles
42	F	c.148C>T	c.148C>T	3048	no	none
42	F	c.148C>T	c.148C>T	14840	yes	Upper body/Trunk Muscles
43	M	c.148C>T	c.148C>T	ND	yes	none
43	F	c.148C>T	c.148C>T	1778	no	Upper body/Trunk Muscles;Hip lower/Limb Muscles
44	M	c.148C>T	c.148C>T	5607	yes	Upper body/Trunk Muscles;Hip lower/Limb Muscles
44	M	c.148C>T	c.148C>T	2000	yes	Upper body/Trunk Muscles
45	F	c.148C>T	c.148C>T	ND	yes	Upper body/Trunk Muscles
46	F	c.148C>T	c.148C>T	ND	yes	Hip lower/Limb Muscles
46	M	c.148C>T	c.148C>T	ND	no	Hip lower/Limb Muscles
46	F	c.148C>T	c.148C>T	1098	yes	none
47	F	c.148C>T	c.148C>T	383	yes	none
48	F	c.148C>T	c.148C>T	945	no	Upper body/Trunk Muscles
48	F	c.148C>T	c.148C>T	1954	yes	none
48	M	c.148C>T	c.148C>T	2334	no	Upper body/Trunk Muscles
48	F	c.148C>T	c.148C>T	ND	no	none
48	M	c.148C>T	c.148C>T	2296	yes	Upper body/Trunk Muscles;Hip lower/Limb Muscles
49	M	c.148C>T	c.148C>T	4229	yes	Upper body/Trunk Muscles
49	F	c.148C>T	c.148C>T	11536	yes	none
50	M	c.148C>T	c.148C>T	1628	yes	none
51	F	c.148C>T	c.148C>T	1625	yes	none
52	M	c.148C>T	c.148C>T	294	yes	Upper body/Trunk Muscles; mild ptosis
52	F	c.148C>T	c.148C>T	303	no	none
52	M	c.148C>T	c.148C>T	4881	yes	none
52	F	c.148C>T	c.148C>T	956	yes	Hip lower/Limb Muscles
52	M	c.148C>T	c.148C>T	3750	yes	Hip lower/Limb Muscles
52	M	c.148C>T	c.148C>T	400	yes	Upper body/Trunk Muscles;Hip lower/Limb Muscles
53	M	c.148C>T	c.148C>T	624	yes	none
53	M	c.148C>T	c.148C>T	344	yes	Upper body/Trunk Muscles
53	M	c.148C>T	c.148C>T	ND	yes	none
54	M	c.148C>T	c.148C>T	1527	no	Upper body/Trunk Muscles; ptosis (mild)
55	M	c.148C>T	c.148C>T	1088	yes	Upper body/Trunk Muscles; ptosis (mild)
56	F	c.148C>T	c.148C>T	919	no	none
57	F	c.148C>T	c.148C>T	2443	no	none
57	F	c.148C>T	c.148C>T	ND	yes	Upper body/Trunk Muscles
58	F	c.148C>T	c.148C>T	615	no	Upper body/Trunk Muscles;Hip lower/Limb Muscles
59	M	c.148C>T	c.148C>T	1512	no	none
59	F	c.148C>T	c.148C>T	3523	no	none
60	F	c.148C>T	c.148C>T	628	no	none
60	F	c.148C>T	c.148C>T	2878	yes	none
61	M	c.148C>T	c.148C>T	ND	yes	Upper body/Trunk Muscles
61	M	c.148C>T	c.148C>T	ND	yes	Upper body/Trunk Muscles
62	M	c.148C>T	c.148C>T	183	no	none
63	F	c.148C>T	c.148C>T	320	yes	none
63	M	c.148C>T	c.148C>T	694	yes	none
65	M	c.148C>T	c.148C>T	1897	yes	Upper body/Trunk Muscles;Hip lower/Limb Muscles
65	F	c.148C>T	c.148C>T	ND	yes	none
66	M	c.148C>T	c.148C>T	800	yes	none
67	M	c.148C>T	c.148C>T	ND	yes	none
67	F	c.148C>T	c.148C>T	ND	no	none
67	M	c.148C>T	c.148C>T	3923	no	Upper body/Trunk Muscles;Hip lower/Limb Muscles; ptosis
69	M	c.148C>T	c.148C>T	1133	no	Upper body/Trunk Muscles;Hip lower/Limb Muscles; ptosis
70	M	c.148C>T	c.148C>T	ND	yes	Upper body/Trunk Muscles
72	M	c.148C>T	c.148C>T	ND	no	Upper body/Trunk Muscles;Hip lower/Limb Muscles
73	M	c.148C>T	c.148C>T	689	yes	Upper body/Trunk Muscles;Hip lower/Limb Muscles
76	M	c.148C>T	c.148C>T	4520	no	none
76	F	c.148C>T	c.148C>T	180	no	Hip lower/Limb Muscles
77	F	c.148C>T	c.148C>T	831	yes	Upper body/Trunk Muscles;Hip lower/Limb Muscles
82	F	c.148C>T	c.148C>T	820	no	Upper body/Trunk Muscles;Hip lower/Limb Muscles
45	F	c.148C>T	c.613G>A	185	no	none
12	F	c.148C>T	c.613G>A	8000	yes	Upper body/Trunk Muscles
25	F	c.148C>T	c.613G>A	ND	no	Upper body/Trunk Muscles
26	M	c.148C>T	c.613G>A	200	no	none
29	M	c.148C>T	c.613G>A	ND	yes	Upper body/Trunk Muscles;Hip lower/Limb Muscles
30	F	c.148C>T	c.613G>A	5240	yes	Upper body/Trunk Muscles
40	M	c.148C>T	c.613G>A	839	yes	none
40	F	c.148C>T	c.613G>A	3864	no	none
46	M	c.148C>T	c.613G>A	ND	no	none
46	F	c.148C>T	c.613G>A	742	yes	Upper body/Trunk Muscles
47	F	c.148C>T	c.613G>A	1614	no	none
49	M	c.148C>T	c.613G>A	ND	yes	Upper body/Trunk Muscles
52	M	c.148C>T	c.613G>A		no	none
55	M	c.148C>T	c.613G>A	508	yes	Upper body/Trunk Muscles
63	F	c.148C>T	c.613G>A	185	yes	none
64	M	c.148C>T	c.613G>A	504	yes	Upper body/Trunk Muscles;Hip lower/Limb Muscles
66	F	c.148C>T	c.613G>A	2598	no	none
67	F	c.148C>T	c.613G>A	137	no	Upper body/Trunk Muscles
13	F	c.148C>T	c.2262delA	800	no	none
13	F	c.148C>T	c.2262delA	ND	no	Upper body/Trunk Muscles
18	F	c.148C>T	c.2262delA	486	no	none
44	M	c.148C>T	c.2262delA	ND	yes	none
51	M	c.148C>T	c.2262delA	2760	no	none
60	F	c.148C>T	c.2262delA	1780	no	Upper body/Trunk Muscles
69	F	c.148C>T	c.808C>T	ND	no	Hip lower/Limb Muscles
26	F	c.148C>T	c.808C>T	2189	yes	Upper body/Trunk Muscles;Hip lower/Limb Muscles
50	F	c.148C>T	c.808C>T	15266	yes	none
51	M	c.148C>T	c.808C>T	4107	no	Upper body/Trunk Muscles;Hip lower/Limb Muscles; ptosis (mild, asymetrical
53	F	c.148C>T	c.808C>T	ND	yes	Upper body/Trunk Muscles;Hip lower/Limb Muscles
30	F	c.148C>T	c.2392T>C	273	no	Upper body/Trunk Muscles
25	F	c.148C>T	c.2392T>C	1489	yes	Upper body/Trunk Muscles
32	F	c.148C>T	c.2392T>C	159	yes	Upper body/Trunk Muscles
42	M	c.148C>T	c.2392T>C	ND	no	none
49	M	c.148C>T	c.2392T>C	2280	yes	none
58	M	c.148C>T	c.2392T>C	4500	no	Upper body/Trunk Muscles
72	M	c.148C>T	c.2392T>C	200	no	none
8	M	c.148C>T	c.1190T>C	ND	no	Hip lower/Limb Muscles
55	F	c.148C>T	c.1190T>C	1331	no	Upper body/Trunk Muscles
56	M	c.148C>T	c.1190T>C	4934	yes	Upper body/Trunk Muscles
62	M	c.148C>T	c.1190T>C	ND	yes	Upper body/Trunk Muscles
43	M	c.148C>T	c.1466C>G	1032	yes	ptosis
57	F	c.148C>T	c.1466C>G	1890	yes	Hip lower/Limb Muscles
66	M	c.148C>T	c.1466C>G	1569	yes	Upper body/Trunk Muscles;Hip lower/Limb Muscles
68	F	c.148C>T	c.1466C>G	2826	yes	none
10	M	c.148C>T	c.1468+1G>A	ND	no	Upper body/Trunk Muscles
42	M	c.148C>T	c.1468+1G>A	2642	yes	none
28	F	c.148C>T	c.1827G>A	ND	no	none
38	F	c.148C>T	c.1827G>A	1271	yes	none
51	F	c.148C>T	c.1129A>T	3497	no	none
68	M	c.148C>T	c.1129A>T	602	yes	Upper body/Trunk Muscles
25	M	c.148C>T	c.2143C>T	4000	yes	Upper body/Trunk Muscles
80	M	c.148C>T	c.2143C>T	1000	yes	Upper body/Trunk Muscles
38	F	c.148C>T	1366G	964	yes	Upper body/Trunk Muscles
51	M	c.148C>T	c.1366G>A	3600	yes	none
38	M	c.148C>T	c.2056G>A	1624	no	Upper body/Trunk Muscles;Hip lower/Limb Muscles
48	F	c.148C>T	c.2056G>A	ND	yes	Upper body/Trunk Muscles;Hip lower/Limb Muscles
43	F	c.148C>T	c.13_14delCT	452	yes	Upper body/Trunk Muscles
48	F	c.148C>T	c.13_14delCT	ND	no	Upper body/Trunk Muscles
12	M	c.148C>T	c.1760T>C	1000	no	Hip lower/Limb Muscles
13	M	c.148C>T	c.2113_2114delGG	4000	yes	none
17	F	c.148C>T	c.1478T>C	ND	yes	Upper body/Trunk Muscles;Hip lower/Limb Muscles
24	F	c.148C>T	c.1768+1G>A	1718	yes	Upper body/Trunk Muscles
25	F	c.148C>T	c.1477delC	ND	no	none
28	M	c.148C>T	c.1275-1276insG	ND	yes	none
29	M	c.148C>T	c.715_717delGTC	11616	yes	none
30	F	c.148C>T	c.1282C>T	8969	no	Upper body/Trunk Muscles; sternocleidomastoid
33	F	c.148C>T	c.255C>A	ND	yes	none
33	M	c.148C>T	c.1730A>G	892	yes	Upper body/Trunk Muscles
45	F	c.148C>T	c.597-598delT	ND	no	Upper body/Trunk Muscles;Hip lower/Limb Muscles
47	F	c.148C>T	c.227delG	1126	yes	none
47	F	c.148C>T	c.1094C>A	7404	no	none
47	M	c.148C>T	c.2075_2076delCCinsAAA	ND	no	none
48	F	c.148C>T	c.2111C>T	1098	yes	Upper body/Trunk Muscles
49	F	c.148C>T	c.661-601G>A	ND	yes	none
50	F	c.148C>T	c.2083G>A	373	no	none
52	M	c.148C>T	C.1239+1	1500	no	none
52	M	c.148C>T	c.2385_2386delAA	3149	yes	none
55	F	c.148C>T	c.2177+1G>A	ND	yes	Upper body/Trunk Muscles;Hip lower/Limb Muscles
56	F	c.148C>T	c.1769G>A	7461	no	Upper body/Trunk Muscles
58	F	c.148C>T	p.Ala452Argfs*23	1997	yes	none
59	F	c.148C>T	c.1700A>G	538	yes	none
59	F	c.148C>T	c.1463C>A	ND	yes	Hip lower/Limb Muscles
60	M	c.148C>T	c.345+2T>A	658	yes	none
65	M	c.148C>T	c.1948C>T, R650X	896	no	none
69	F	c.148C>T	c.1345G>A	1007	no	none
81	M	c.148C>T	c.397G>A	ND	yes	Upper body/Trunk Muscles;Hip lower/Limb Muscles
17	M	c.613G>A	c.613G>A	13000	yes	none
20	M	c.613G>A	c.613G>A	2000	yes	Upper body/Trunk Muscles
48	F	c.613G>A	c.613G>A	865	yes	none
49	M	c.613G>A	c.613G>A	ND	no	none
60	F	c.613G>A	c.613G>A	215	no	none
27	F	c.1A>G	c.1A>G	ND	no	none
40	M	c.1A>G	c.1A>G	ND	no	none
40	M	c.1A>G	c.1A>G	ND	no	none
53	M	c.1A>G	c.1A>G	ND	no	none
58	F	c.1A>G	c.1A>G	ND	no	none
16	F	c.2262delA	c.2262delA	ND	no	Upper body/Trunk Muscles
29	M	c.2262delA	c.2262delA	1309	yes	none
-	M	c.2262delA	c.2262delA	ND	yes	none
41	M	c.2262delA	c.2262delA	534	no	none
43	M	c.1282C>T	c.1190T>C	1269	yes	Upper body/Trunk Muscles
52	M	c.1282C>T	c.1190T>C	32394	no	Upper body/Trunk Muscles
52	M	c.2128_2130delTTC	c.2128_2130delTTC	ND	no	none
54	M	c.2128_2130delTTC	c.2128_2130delTTC	ND	no	none
28	M	c.613G>A	c.1768+1G>A	1556	yes	Hip lower/Limb Muscles
39	M	c.613G>A	c.2441G>A	640	yes	none
53	M	c.613G>A	c.1475G>A	2673	yes	none
16	M	c.2262delA	c.1345G>A	1212	yes	none
27	F	c.2262delA	c.1760T>C	2200	yes	Upper body/Trunk Muscles
40	M	c.2262delA	c.415C>T	ND	yes	none
42	M	c.2262delA	c.1162_1169	ND	no	Upper body/Trunk Muscles
55	F	c.2262delA	c.1093-2A>G	ND	no	Upper body/Trunk Muscles;Hip lower/Limb Muscles
30	F	c.2262delA	c.458T>C	9701	no	none
39	F	c.2262delA	c.13_14delCT	3000	yes	Upper body/Trunk Muscles
40	F	c.1190T>C	c.2177+1G>A	ND	yes	none
42	F	c.1190T>C	c.1275-1276insG	ND	no	Upper body/Trunk Muscles
45	M	c.2259_2261delA	c.2259_2261delA	810	yes	Hip lower/Limb Muscles
46	M	c.2259_2261delA	c.773-2A>T	1500	yes	Upper body/Trunk Muscles
49	F	c.481C>T	c.2113_2114delGG	ND	yes	Upper body/Trunk Muscles;Hip lower/Limb Muscles
68	M	c.481C>T	c.808C>T	293	yes	none
23	M	c.1769G>A	c.1769G>A	ND	yes	Upper body/Trunk Muscles
35	M	c.507G>T	c.507G>T	2572	no	Upper body/Trunk Muscles
36	M	c.1700A>C	c.1700A>C	1420	yes	none
37	F	c.1A>G	p.Arg387Alafs*37	ND	yes	Hip lower/Limb Muscles
39	M	c.580C>T	c.2385_2386delAA	ND	yes	Hip lower/Limb Muscles
44	M	c.1162_1169delTGGCCGGTinsA	c.1162_1169delTGGCCGGTinsA	1200	yes	Hip lower/Limb Muscles
45	M	V25fs51X	V25fs51X	966	no	Upper body/Trunk Muscles
49	F	c.661-601G>A	c.661-601G>A	ND	yes	none
54	F	c.244-3_244-2delCA	c.1093-1G>T	2000	no	Upper body/Trunk Muscles
57	M	c.415C>T	c.415C>T	2960	yes	Upper body/Trunk Muscles;Hip lower/Limb Muscles
57	M	c.1723A>G	c.1723A>G	1512	no	Upper body/Trunk Muscles
59	F	c. 2178 +1G>A	c.1275delG	680	no	Upper body/Trunk Muscles;Hip lower/Limb Muscles
59	F	c.558delC	c.2422-1 G>A	1880	no	Upper body/Trunk Muscles
80	M	c.1805G>A	c.347T>C	503	yes	Upper body/Trunk Muscles; ptosis
